# Supplementary material for: Hair Follicle Transcriptome Analysis Reveals Differentially Expressed Genes That Regulate Wool Fiber Diameter in Angora Rabbits
Source: Biology (Basel). 2023 Mar 14;12(3):445. doi: 10.3390/biology12030445 (PMC10045444; doi:10.3390/biology12030445)
Supplement: Supplementary file 1 [file biology-12-00445-s001.zip › Supplementary Table.xlsx]

## Sheet: Table S1
Supplementary Table S1 Primers for qPCR. F1, forward primer. R2, reverse primer
Primers	Sequences of primers (5´-3´)	Size (bp)
KRT32-F1	GGTGATGGTGCAGATCGACA	145
KRT32-R2	CGACTTGCACAGGGTCAGA
KRT72-F	TTCGGCACCTCCAGCACATA	151
KRT72-R	GTCCGCCTGTCCATCATCT
KRT73-F	CACCCTCGGGAGCTACAATA	122
KRT73-R	TCACTGGGGTGTCCCTGAAT
FABP5-F	GTTTACTTGTGCCCTGGGAG	103
FABP5-R	CTGATGCTGAACCAGTGCGT
FST-F	AACCTACCGCAACGAATGTG	152
FST-R	AGGCGTTATTGGTCTGGTCC
DLX3-F	AGAACCGCCGTTCCAAGTT	84
DLX3-R	CCATGGAGTCGCTGTTGTT
LEF-1-F	GGTGGATTCAGGCAACCCTA	116
LEF-1-R	GGATGAGGGATGCCAGTTGT
MSX2-F	TCTGGTCAAGCCCTTCGAGA	152
MSX2-R	GCTTCCGATTGGTCTTGTGC
FOXN1-F	GCTCTTCCCCAAACCCATCT	141
FOXN1-R	CCATCAGGTGCCGTCTTGAA
GAPDH-F	AGGTCGGAGTGAACGGATTT	93
GAPDH-R	GATCATTGATGGCGACAACA

## Sheet: Table S2
Supplementary Table S2 Summary of RNA-Seq data for each sample
Samples	Raw reads	Clean reads	Q30 (%)	Total_map	Unique mapped reads	Multiple mapped reads
C4	46356328	43330670	93.79	38740839(89.41%)	35157533(81.14%)	3583306(8.27%)
C5	46327000	43830856	93.7	39183991(89.4%)	36361838(82.96%)	2822153(6.44%)
C6	46540226	44218726	93.97	39626453(89.61%)	36521648(82.59%)	3104805(7.02%)
X4	45892242	43443098	93.8	38711077(89.11%)	34378623(79.13%)	4332454(9.97%)
X5	47483576	44256002	93.7	38757233(87.58%)	33174944(74.96%)	5582289(12.61%)
X6	46739364	44437090	93.5	39240866(88.31%)	34687455(78.06%)	4553411(10.25%)

## Sheet: Table S3
Supplementary Table S3 The significant GO terms of differentially expressed genes
GO.ID	Terms	padj	Number of DEGs
GO:0043588	skin development	1.56e-05	50
GO:0008544	epidermis development	0.00126342	47
GO:0050678	regulation of epithelial cell proliferation	0.0199829	48
GO:0009913	epidermal cell differentiation	0.0269171	30
GO:0030216	keratinocyte differentiation	0.0367293	23
GO:0060429	epithelium development	0.0367293	118
GO:0031128	developmental induction	0.0367293	11

## Sheet: Table S4
Supplementary Table S4 The core genes identified in ECM receptor interaction by GSEA
Gene ID	Gene symbol	Rank in gene list	Rank metric score	Running ES	Core enrichment
ENSOCUG00000012367	COL9A1	230	2.60557	0.0269442	No
ENSOCUG00000007286	COL4A4	418	2.32444	0.0520023	No
ENSOCUG00000009244	THBS4	1503	1.46031	0.0134705	No
ENSOCUG00000003792	THBS1	1592	1.41071	0.0301098	No
ENSOCUG00000009869	LAMA3	1627	1.3949	0.0495396	No
ENSOCUG00000003966	-	1865	1.28871	0.0559455	No
ENSOCUG00000003008	ITGA4	2713	1.00282	0.0237236	No
ENSOCUG00000000111	COL4A3	2754	0.987822	0.036589	No
ENSOCUG00000025956	SDC1	3040	0.916978	0.0346129	No
novel.2739	-	3236	0.863679	0.0368752	No
ENSOCUG00000021735	ITGA7	4102	0.69293	-0.0010981	No
ENSOCUG00000006783	VWF	4670	0.577254	-0.024107	No
ENSOCUG00000026630	-	4768	0.561197	-0.0209688	No
ENSOCUG00000017799	TNR	4983	0.528268	-0.0249045	No
ENSOCUG00000022126	HMMR	5013	0.525606	-0.0184923	No
novel.2807	-	5201	0.507891	-0.0212235	No
ENSOCUG00000024036	COL6A5	5328	0.495355	-0.0207211	No
ENSOCUG00000026359	GP9	5432	0.486877	-0.0190568	No
ENSOCUG00000005579	-	5588	0.476417	-0.0204726	No
ENSOCUG00000017626	ITGAV	5944	0.419304	-0.033993	No
ENSOCUG00000009050	-	6287	0.36679	-0.0475867	No
ENSOCUG00000014676	LAMB1	6325	0.361261	-0.0441379	No
ENSOCUG00000022536	SPP1	6609	0.317213	-0.0551769	No
ENSOCUG00000016530	GP5	6685	0.306201	-0.0547043	No
ENSOCUG00000011357	ITGA1	6894	0.275732	-0.0621663	No
ENSOCUG00000001426	ITGB7	7016	0.259857	-0.0649857	No
ENSOCUG00000011387	ITGA2	7144	0.242589	-0.0684063	No
ENSOCUG00000009655	LAMA4	7300	0.220349	-0.0737394	No
ENSOCUG00000009427	LAMA2	7409	0.204201	-0.0766802	No
ENSOCUG00000002197	ITGB8	7760	0.159791	-0.0938898	No
novel.1504	-	8143	0.109827	-0.113661	No
ENSOCUG00000030067	-	8318	0.0850938	-0.12213	No
ENSOCUG00000014334	ITGA8	8499	0.0590237	-0.131335	No
ENSOCUG00000007056	-	8936	0.0122902	-0.15563	No
ENSOCUG00000000409	-	9038	0.0013398	-0.161281	No
ENSOCUG00000004013	LAMB3	9523	-0.0590951	-0.187556	No
ENSOCUG00000001046	IBSP	10365	-0.171169	-0.232163	No
ENSOCUG00000000403	ITGA6	10396	-0.174462	-0.231179	No
ENSOCUG00000003273	ITGA2B	11622	-0.342941	-0.294722	No
ENSOCUG00000003032	ITGA10	11741	-0.360165	-0.295839	No
ENSOCUG00000010874	COL4A5	12106	-0.412074	-0.309975	No
ENSOCUG00000010032	THBS3	12369	-0.452579	-0.317764	No
ENSOCUG00000003894	SV2A	12465	-0.468273	-0.315935	No
novel.2144	-	12476	-0.47005	-0.309306	No
ENSOCUG00000008543	TNN	13063	-0.523046	-0.334211	No
ENSOCUG00000012530	NPNT	13917	-0.664444	-0.371946	No
ENSOCUG00000039428	-	14124	-0.704488	-0.372737	No
novel.5330	-	14548	-0.785793	-0.384469	No
ENSOCUG00000013276	COL4A2	15035	-0.878447	-0.398322	Yes
ENSOCUG00000013232	COL4A1	15207	-0.91925	-0.393862	Yes
ENSOCUG00000010955	HSPG2	15244	-0.928343	-0.381682	Yes
ENSOCUG00000014850	ITGB6	15247	-0.928851	-0.367584	Yes
ENSOCUG00000012881	COL1A1	15389	-0.967866	-0.360696	Yes
ENSOCUG00000010845	COL4A6	15610	-1.0183	-0.357472	Yes
novel.5331	-	16008	-1.13218	-0.362445	Yes
ENSOCUG00000010104	FN1	16025	-1.13702	-0.34595	Yes
ENSOCUG00000009424	LAMA1	16492	-1.29669	-0.352281	Yes
ENSOCUG00000017867	FRAS1	16665	-1.37194	-0.340952	Yes
novel.2175	-	16780	-1.43197	-0.325448	Yes
ENSOCUG00000000715	CD44	17085	-1.59958	-0.318048	Yes
ENSOCUG00000003439	DAG1	17157	-1.64822	-0.296821	Yes
ENSOCUG00000012264	COL1A2	17199	-1.67989	-0.273425	Yes
ENSOCUG00000017726	ITGA11	17211	-1.68998	-0.248189	Yes
ENSOCUG00000005101	LAMB2	17265	-1.72064	-0.224843	Yes
ENSOCUG00000013369	ITGA5	17380	-1.81689	-0.20345	Yes
novel.3778	-	17464	-1.89392	-0.179138	Yes
novel.1344	-	17568	-2.02327	-0.15397	Yes
ENSOCUG00000009990	ITGA3	17601	-2.07942	-0.123956	Yes
novel.3779	-	17643	-2.15857	-0.0932369	Yes
novel.3780	-	17669	-2.23449	-0.0604578	Yes
ENSOCUG00000014602	ITGB5	17720	-2.35167	-0.0272899	Yes
ENSOCUG00000010379	FREM1	17723	-2.36387	0.00876001	Yes

## Sheet: Table S5
Supplementary Table S5 The core genes identified in Wnt signaling pathway by GSEA
Gene ID	Gene symbol	Rank in gene list	Rank metric score	Running ES	Core enrichment
ENSOCUG00000001726	WNT11	1172	1.64529	-0.0509086	No
ENSOCUG00000017078	TBL1XR1	1514	1.45565	-0.0567253	No
ENSOCUG00000025264	FZD3	1813	1.30698	-0.0614874	No
ENSOCUG00000004061	LGR4	2663	1.01666	-0.0999788	No
novel.2360	-	2814	0.971499	-0.0994881	No
novel.4831	-	2939	0.943159	-0.0977928	No
ENSOCUG00000016548	ROR2	3029	0.919413	-0.0943435	No
ENSOCUG00000001212	JUN	3290	0.854226	-0.101133	No
ENSOCUG00000016173	WNT2	3336	0.850042	-0.095842	No
ENSOCUG00000008142	TCF7L2	3447	0.829145	-0.0944074	No
ENSOCUG00000038596	-	3470	0.823999	-0.0880603	No
ENSOCUG00000023650	CAMK2D	4201	0.671598	-0.123022	No
ENSOCUG00000010755	PLCB4	4207	0.670998	-0.117125	No
ENSOCUG00000023483	CSNK2B	5007	0.526467	-0.157312	No
ENSOCUG00000030596	CTNNBIP1	5379	0.491543	-0.173697	No
ENSOCUG00000033165	-	5719	0.45441	-0.18862	No
ENSOCUG00000022505	SKP1	5899	0.429097	-0.194758	No
ENSOCUG00000014722	-	6342	0.359573	-0.21636	No
ENSOCUG00000037727	-	6420	0.347565	-0.2175	No
novel.5158	-	6455	0.339786	-0.216287	No
ENSOCUG00000014907	WIF1	6603	0.31813	-0.221643	No
ENSOCUG00000004233	INVS	6698	0.305282	-0.224131	No
ENSOCUG00000027916	FZD5	6755	0.296034	-0.224561	No
ENSOCUG00000015293	PORCN	7228	0.230904	-0.249039	No
ENSOCUG00000024033	-	7238	0.228439	-0.247443	No
ENSOCUG00000013323	RHOA	7479	0.195145	-0.259173	No
ENSOCUG00000017148	RYK	7512	0.189418	-0.259232	No
ENSOCUG00000016510	RUVBL1	7562	0.182742	-0.260312	No
novel.2277	-	7702	0.167108	-0.266607	No
ENSOCUG00000012709	CTNND2	7887	0.142781	-0.275664	No
ENSOCUG00000015145	NFATC4	7943	0.137463	-0.277498	No
ENSOCUG00000010236	LGR6	8140	0.110523	-0.287527	No
ENSOCUG00000007739	FBXW11	8354	0.0811452	-0.298786	No
ENSOCUG00000009180	FZD6	8385	0.0764055	-0.299773	No
ENSOCUG00000006656	DAAM2	8448	0.0660784	-0.302659	No
ENSOCUG00000010663	MAPK10	8570	0.055272	-0.30897	No
ENSOCUG00000032366	-	8818	0.0236145	-0.322675	No
ENSOCUG00000005191	WNT8A	8826	0.0236145	-0.322852	No
ENSOCUG00000008749	TCF7L1	8848	0.0205403	-0.323846	No
ENSOCUG00000012937	PRKACB	8916	0.0141627	-0.327492	No
novel.3473	-	8995	0.0056757	-0.331836	No
ENSOCUG00000013686	WNT5B	9393	-0.0420954	-0.353825	No
ENSOCUG00000001468	CTNNB1	9406	-0.0438275	-0.354098	No
ENSOCUG00000013432	WNT7A	9412	-0.0447345	-0.353968	No
novel.2295	-	9580	-0.0662088	-0.362771	No
ENSOCUG00000000509	-	9756	-0.0892502	-0.371813	No
ENSOCUG00000017573	CCND3	9785	-0.0920211	-0.372543	No
novel.4217	-	9832	-0.0995272	-0.37422	No
ENSOCUG00000001698	MAP3K7	10133	-0.143396	-0.389808	No
ENSOCUG00000003929	SMAD4	10224	-0.152625	-0.393476	No
ENSOCUG00000007764	NLK	10226	-0.152967	-0.392124	No
novel.1324	-	10233	-0.153556	-0.391048	No
ENSOCUG00000021347	-	10355	-0.170941	-0.396294	No
novel.2290	-	10390	-0.173398	-0.396614	No
ENSOCUG00000010052	NFATC3	10413	-0.176515	-0.396228	No
ENSOCUG00000010374	CER1	10512	-0.188492	-0.400016	No
ENSOCUG00000026121	-	10535	-0.190839	-0.399499	No
novel.1268	-	10582	-0.198674	-0.400263	No
ENSOCUG00000000986	WNT8B	10670	-0.209328	-0.403239	No
ENSOCUG00000023490	PRICKLE1	10713	-0.214443	-0.403632	No
novel.3002	-	10951	-0.245648	-0.414728	No
ENSOCUG00000023790	ROR1	11049	-0.26137	-0.417789	No
ENSOCUG00000014530	-	11154	-0.275769	-0.421111	No
ENSOCUG00000032089	-	11234	-0.286418	-0.422927	No
ENSOCUG00000014545	PSEN1	11255	-0.289087	-0.421392	No
ENSOCUG00000015877	SFRP4	11380	-0.306923	-0.425555	No
ENSOCUG00000025910	-	11589	-0.338581	-0.434161	No
ENSOCUG00000015353	BTRC	11747	-0.360913	-0.439687	No
ENSOCUG00000003608	DAAM1	11751	-0.361994	-0.436523	No
ENSOCUG00000006669	CSNK1A1	11817	-0.371549	-0.436765	No
ENSOCUG00000012543	PPP3CB	11936	-0.386513	-0.439857	No
ENSOCUG00000009580	WNT10B	11971	-0.392724	-0.438158	No
ENSOCUG00000015589	-	12202	-0.427335	-0.447187	No
novel.2110	-	12248	-0.433989	-0.445727	No
ENSOCUG00000035571	-	12285	-0.439103	-0.443713	No
ENSOCUG00000012578	CAMK2G	12342	-0.447451	-0.442749	No
ENSOCUG00000003681	RSPO3	13218	-0.540882	-0.487087	Yes
ENSOCUG00000001138	-	13296	-0.553395	-0.486331	Yes
ENSOCUG00000026066	WNT1	13344	-0.560813	-0.483817	Yes
novel.3878	-	13363	-0.565033	-0.479629	Yes
novel.1762	-	13507	-0.591678	-0.482241	Yes
ENSOCUG00000014932	GSK3B	13590	-0.605191	-0.48129	Yes
ENSOCUG00000021211	WNT9B	13684	-0.622592	-0.480799	Yes
ENSOCUG00000016660	SFRP2	13726	-0.628969	-0.477319	Yes
ENSOCUG00000011457	FZD7	13854	-0.654398	-0.478451	Yes
ENSOCUG00000002543	CUL1	13954	-0.672971	-0.477835	Yes
novel.5476	-	13974	-0.676858	-0.472673	Yes
ENSOCUG00000009203	LGR5	14072	-0.694425	-0.471747	Yes
ENSOCUG00000000779	RSPO2	14100	-0.699117	-0.466831	Yes
ENSOCUG00000014289	MYC	14261	-0.733113	-0.469099	Yes
ENSOCUG00000015536	-	14439	-0.76391	-0.472041	Yes
ENSOCUG00000014744	WNT16	14635	-0.800752	-0.475659	Yes
ENSOCUG00000007362	PRKCA	14665	-0.808651	-0.469848	Yes
ENSOCUG00000000810	PRICKLE2	14696	-0.816888	-0.464017	Yes
ENSOCUG00000005074	CSNK2A2	14873	-0.848053	-0.466129	Yes
ENSOCUG00000007732	PPARD	15221	-0.922273	-0.477195	Yes
ENSOCUG00000006445	FZD4	15308	-0.945309	-0.473338	Yes
novel.5267	-	15373	-0.965721	-0.468053	Yes
ENSOCUG00000013916	PRKCB	15638	-1.02646	-0.473482	Yes
ENSOCUG00000005048	SENP2	15748	-1.05641	-0.469898	Yes
ENSOCUG00000003249	FZD1	15833	-1.07949	-0.464693	Yes
ENSOCUG00000021137	SFRP5	15887	-1.09409	-0.457606	Yes
ENSOCUG00000006540	PLCB2	15972	-1.1239	-0.451992	Yes
ENSOCUG00000010822	CHD8	16126	-1.16862	-0.449856	Yes
novel.4154	-	16128	-1.1694	-0.439144	Yes
ENSOCUG00000011143	FOSL1	16332	-1.24455	-0.439127	Yes
novel.2111	-	16440	-1.2811	-0.433362	Yes
ENSOCUG00000024007	WNT6	16456	-1.2855	-0.422371	Yes
ENSOCUG00000002947	SOST	16517	-1.30482	-0.413738	Yes
ENSOCUG00000015005	GPC4	16608	-1.34219	-0.406452	Yes
ENSOCUG00000006978	DVL2	16677	-1.37657	-0.39761	Yes
ENSOCUG00000016671	VANGL2	16679	-1.37702	-0.384987	Yes
ENSOCUG00000022473	-	16739	-1.40795	-0.375349	Yes
novel.2520	-	16848	-1.46074	-0.367986	Yes
ENSOCUG00000011398	PPP3CA	16850	-1.46168	-0.354583	Yes
ENSOCUG00000012115	AXIN2	16858	-1.46557	-0.341483	Yes
ENSOCUG00000003006	LRP6	16881	-1.47794	-0.329115	Yes
ENSOCUG00000016240	VANGL1	17014	-1.55218	-0.322263	Yes
novel.3256	-	17117	-1.61903	-0.313105	Yes
ENSOCUG00000014805	WNT3	17119	-1.62086	-0.298236	Yes
novel.5477	-	17144	-1.636	-0.284525	Yes
novel.2294	-	17146	-1.63624	-0.269516	Yes
ENSOCUG00000029601	SMAD3	17230	-1.70016	-0.258539	Yes
ENSOCUG00000000092	SERPINF1	17254	-1.71111	-0.24408	Yes
novel.4155	-	17297	-1.74943	-0.230339	Yes
ENSOCUG00000036386	DVL3	17298	-1.74954	-0.21423	Yes
ENSOCUG00000000266	WNT2B	17373	-1.81432	-0.201695	Yes
ENSOCUG00000015935	TCF7	17384	-1.82295	-0.185474	Yes
novel.3226	-	17525	-1.97559	-0.175174	Yes
novel.2359	-	17573	-2.02791	-0.159151	Yes
novel.3225	-	17585	-2.05123	-0.140884	Yes
ENSOCUG00000014730	FZD2	17591	-2.06477	-0.122154	Yes
novel.1391	-	17658	-2.20871	-0.105537	Yes
ENSOCUG00000009729	-	17668	-2.23217	-0.0854907	Yes
ENSOCUG00000000380	WNT5A	17719	-2.35143	-0.0666575	Yes
ENSOCUG00000010436	LEF1	17771	-2.51219	-0.0464005	Yes
novel.3102	-	17795	-2.61587	-0.0236108	Yes
ENSOCUG00000016033	WNT10A	17849	-3.07231	0.00169083	Yes

## Sheet: Table S6
Supplementary Table S6 The core genes identified in basal cell carcinoma by GSEA
Gene ID	Gene symbol	Rank in gene list	Rank metric score	Running ES	Core enrichment
ENSOCUG00000001726	WNT11	1172	1.64529	-0.0377986	No
ENSOCUG00000025264	FZD3	1813	1.30698	-0.0514953	No
novel.4831	-	2939	0.943159	-0.0985913	No
ENSOCUG00000016173	WNT2	3336	0.850042	-0.106363	No
ENSOCUG00000002556	BAK1	3358	0.845471	-0.0931703	No
ENSOCUG00000008142	TCF7L2	3447	0.829145	-0.0840146	No
novel.5158	-	6455	0.339786	-0.246972	No
ENSOCUG00000027916	FZD5	6755	0.296034	-0.258718	No
ENSOCUG00000013296	GADD45G	7939	0.137653	-0.322761	No
ENSOCUG00000009180	FZD6	8385	0.0764055	-0.346433	No
novel.3862	-	8598	0.0515908	-0.357452	No
ENSOCUG00000005191	WNT8A	8826	0.0236145	-0.369788	No
ENSOCUG00000008749	TCF7L1	8848	0.0205403	-0.370617	No
ENSOCUG00000013686	WNT5B	9393	-0.0420954	-0.400428	No
ENSOCUG00000001468	CTNNB1	9406	-0.0438275	-0.400356	No
ENSOCUG00000013432	WNT7A	9412	-0.0447345	-0.399876	No
novel.1324	-	10233	-0.153556	-0.443279	No
novel.4584	-	10244	-0.154785	-0.441209	No
ENSOCUG00000013176	SMO	10343	-0.169969	-0.443819	No
novel.1268	-	10582	-0.198674	-0.453797	No
ENSOCUG00000000986	WNT8B	10670	-0.209328	-0.455121	No
ENSOCUG00000002076	DDB2	11702	-0.355237	-0.506936	No
ENSOCUG00000009580	WNT10B	11971	-0.392724	-0.515299	No
ENSOCUG00000008954	GADD45A	11980	-0.394436	-0.509043	No
novel.3872	-	12215	-0.429178	-0.514879	No
ENSOCUG00000001138	-	13296	-0.553395	-0.566075	Yes
ENSOCUG00000026066	WNT1	13344	-0.560813	-0.559179	Yes
novel.3878	-	13363	-0.565033	-0.550585	Yes
ENSOCUG00000014932	GSK3B	13590	-0.605191	-0.55298	Yes
ENSOCUG00000021211	WNT9B	13684	-0.622592	-0.547615	Yes
ENSOCUG00000011457	FZD7	13854	-0.654398	-0.545975	Yes
ENSOCUG00000016048	-	14221	-0.724126	-0.554204	Yes
ENSOCUG00000014744	WNT16	14635	-0.800752	-0.563768	Yes
ENSOCUG00000000638	GLI2	14850	-0.84317	-0.561444	Yes
ENSOCUG00000006563	GLI3	14951	-0.86526	-0.552348	Yes
ENSOCUG00000006445	FZD4	15308	-0.945309	-0.556256	Yes
ENSOCUG00000012489	PTCH2	15336	-0.953964	-0.541555	Yes
ENSOCUG00000005781	SUFU	15360	-0.961705	-0.526499	Yes
ENSOCUG00000003249	FZD1	15833	-1.07949	-0.534635	Yes
ENSOCUG00000024007	WNT6	16456	-1.2855	-0.547687	Yes
ENSOCUG00000006978	DVL2	16677	-1.37657	-0.536633	Yes
ENSOCUG00000011097	BMP4	16726	-1.40217	-0.515493	Yes
ENSOCUG00000022473	-	16739	-1.40795	-0.492234	Yes
novel.1887	-	16826	-1.45288	-0.472363	Yes
novel.2520	-	16848	-1.46074	-0.448712	Yes
ENSOCUG00000012115	AXIN2	16858	-1.46557	-0.424306	Yes
ENSOCUG00000014805	WNT3	17119	-1.62086	-0.411344	Yes
ENSOCUG00000036386	DVL3	17298	-1.74954	-0.391593	Yes
ENSOCUG00000000266	WNT2B	17373	-1.81432	-0.364906	Yes
ENSOCUG00000015935	TCF7	17384	-1.82295	-0.334481	Yes
ENSOCUG00000011674	BMP2	17399	-1.83527	-0.30407	Yes
ENSOCUG00000016862	SHH	17523	-1.97405	-0.277417	Yes
ENSOCUG00000002973	PTCH1	17555	-2.01249	-0.244949	Yes
ENSOCUG00000014730	FZD2	17591	-2.06477	-0.211816	Yes
novel.940	-	17651	-2.19416	-0.17783	Yes
ENSOCUG00000000380	WNT5A	17719	-2.35143	-0.14162	Yes
ENSOCUG00000010436	LEF1	17771	-2.51219	-0.10178	Yes
ENSOCUG00000016033	WNT10A	17849	-3.07231	-0.0538776	Yes
ENSOCUG00000004959	HHIP	17858	-3.26539	0.00117853	Yes

## Sheet: Table S7
Supplementary Table S7 The core genes identified in TGF-β signaling pathway by GSEA
Gene ID	Gene symbol	Rank in gene list	Rank metric score	Running ES	Core enrichment
ENSOCUG00000005279	TGFB2	64	3.05977	0.0348947	No
ENSOCUG00000004687	FST	533	2.17381	0.0359412	No
ENSOCUG00000008065	NBL1	651	2.05991	0.0552795	No
ENSOCUG00000012890	-	857	1.88385	0.0674579	No
novel.2731	-	1346	1.53399	0.0593317	No
ENSOCUG00000003792	THBS1	1592	1.41071	0.0633102	No
ENSOCUG00000006969	DCN	1608	1.40348	0.0801228	No
ENSOCUG00000011415	TGFB3	1740	1.33794	0.0895922	No
novel.2360	-	2814	0.971499	0.0415156	No
ENSOCUG00000009208	ACVR1C	2843	0.968162	0.0521213	No
ENSOCUG00000013716	MAPK3	3052	0.914788	0.0519405	No
ENSOCUG00000038596	-	3470	0.823999	0.0388727	No
ENSOCUG00000017920	SMAD1	3857	0.747854	0.026589	No
novel.2754	-	4238	0.66302	0.0135753	No
ENSOCUG00000013752	TGIF1	4242	0.662382	0.0217394	No
ENSOCUG00000024967	ID1	4625	0.587262	0.00766028	No
ENSOCUG00000003866	FBN1	4764	0.561978	0.00697486	No
ENSOCUG00000022505	SKP1	5899	0.429097	-0.051353	No
ENSOCUG00000012685	PITX2	6131	0.388444	-0.0594476	No
ENSOCUG00000005230	-	6142	0.387211	-0.0551385	No
ENSOCUG00000004937	SMAD5	6370	0.354877	-0.0634307	No
ENSOCUG00000004848	ROCK1	7113	0.246624	-0.102025	No
ENSOCUG00000011290	SMAD2	7211	0.233302	-0.104541	No
ENSOCUG00000024033	-	7238	0.228439	-0.103129	No
ENSOCUG00000013323	RHOA	7479	0.195145	-0.114161	No
ENSOCUG00000022823	ID3	7588	0.178652	-0.117983	No
ENSOCUG00000004600	RPS6KB1	7600	0.177595	-0.116367	No
ENSOCUG00000016398	ACVR2A	7877	0.144227	-0.130062	No
ENSOCUG00000015048	BMPR1B	8375	0.0776905	-0.157014	No
ENSOCUG00000000159	RGMB	8384	0.0765124	-0.156501	No
ENSOCUG00000012776	SMURF2	8465	0.0644071	-0.160187	No
ENSOCUG00000032366	-	8818	0.0236145	-0.17967	No
ENSOCUG00000026956	GDF7	9191	-0.0191977	-0.200334	No
novel.3203	-	9372	-0.03829	-0.209967	No
novel.4615	-	9934	-0.11073	-0.2401	No
ENSOCUG00000012306	CDKN2B	9999	-0.122893	-0.24215	No
ENSOCUG00000003929	SMAD4	10224	-0.152625	-0.252818	No
novel.3202	-	10478	-0.185478	-0.264702	No
ENSOCUG00000005804	RBL1	10507	-0.187768	-0.263914	No
novel.570	-	10862	-0.234857	-0.280853	No
ENSOCUG00000036279	-	10920	-0.243147	-0.280997	No
ENSOCUG00000023218	-	10926	-0.243147	-0.278219	No
ENSOCUG00000007084	CHRD	10934	-0.243848	-0.275545	No
ENSOCUG00000028054	-	11408	-0.310991	-0.298213	No
ENSOCUG00000003431	BMP6	11492	-0.32323	-0.298811	No
novel.3165	-	11722	-0.357729	-0.30718	No
ENSOCUG00000000956	ZFYVE9	12131	-0.415404	-0.324882	No
ENSOCUG00000015961	-	12396	-0.455915	-0.333982	No
ENSOCUG00000009702	FMOD	12590	-0.480456	-0.338784	No
ENSOCUG00000015963	TGFBR2	13100	-0.527279	-0.360755	No
ENSOCUG00000016925	BMPR1A	13227	-0.542159	-0.361015	No
ENSOCUG00000005596	GREM1	13246	-0.545723	-0.355162	No
novel.571	-	13303	-0.554044	-0.351339	No
ENSOCUG00000013692	MAPK1	13568	-0.601998	-0.358601	No
novel.4310	-	13826	-0.649965	-0.364867	No
ENSOCUG00000002543	CUL1	13954	-0.672971	-0.363538	No
ENSOCUG00000014289	MYC	14261	-0.733113	-0.371512	No
ENSOCUG00000023797	-	14294	-0.73965	-0.364005	No
ENSOCUG00000010022	-	14856	-0.844743	-0.384904	No
ENSOCUG00000004151	AMHR2	15079	-0.889538	-0.38619	Yes
ENSOCUG00000000621	INHBA	15162	-0.908604	-0.379368	Yes
ENSOCUG00000016292	TGFBR1	15170	-0.910413	-0.368308	Yes
novel.1280	-	15688	-1.04176	-0.384256	Yes
ENSOCUG00000009598	LTBP1	15704	-1.04582	-0.371943	Yes
ENSOCUG00000004147	SP1	15910	-1.10311	-0.369586	Yes
ENSOCUG00000001753	ZFYVE16	16187	-1.19255	-0.370094	Yes
ENSOCUG00000000641	TGIF2	16405	-1.26857	-0.36633	Yes
novel.5370	-	16474	-1.29265	-0.35389	Yes
ENSOCUG00000011097	BMP4	16726	-1.40217	-0.350356	Yes
ENSOCUG00000002439	ACVR1	16995	-1.54339	-0.346001	Yes
ENSOCUG00000006134	-	17109	-1.61598	-0.332023	Yes
ENSOCUG00000024309	SMAD7	17116	-1.61848	-0.312	Yes
ENSOCUG00000029601	SMAD3	17230	-1.70016	-0.296962	Yes
ENSOCUG00000011674	BMP2	17399	-1.83527	-0.283316	Yes
novel.3151	-	17442	-1.86836	-0.262172	Yes
ENSOCUG00000007677	-	17504	-1.93648	-0.24124	Yes
ENSOCUG00000017934	ACVR1B	17542	-1.99952	-0.218165	Yes
novel.2359	-	17573	-2.02791	-0.194341	Yes
novel.940	-	17651	-2.19416	-0.171066	Yes
ENSOCUG00000001971	BMPR2	17693	-2.27607	-0.144737	Yes
novel.3166	-	17740	-2.41373	-0.116958	Yes
novel.3411	-	17741	-2.41417	-0.0865882	Yes
ENSOCUG00000005094	INHBB	17745	-2.42596	-0.0562387	Yes
novel.3412	-	17751	-2.44436	-0.0257702	Yes
novel.3102	-	17795	-2.61587	0.00472044	Yes

## Sheet: Table S8
Supplementary Table S8 The core genes identified in Notch signaling pathway by GSEA
Gene ID	Gene symbol	Rank in gene list	Rank metric score	Running ES	Core enrichment
ENSOCUG00000000598	HDAC2	642	2.0685	-0.00124472	No
ENSOCUG00000029298	CIR1	712	2.00831	0.0286255	No
ENSOCUG00000009717	SNW1	1853	1.29258	-0.0135755	No
ENSOCUG00000015049	DTX4	2164	1.16786	-0.0113364	No
ENSOCUG00000006039	-	6043	0.404956	-0.221959	No
ENSOCUG00000037727	-	6420	0.347565	-0.237201	No
novel.1851	-	7004	0.261461	-0.265495	No
ENSOCUG00000021898	PSEN2	8126	0.112165	-0.326461	No
novel.1709	-	9712	-0.0838753	-0.413917	No
novel.3002	-	10951	-0.245648	-0.479201	No
ENSOCUG00000014545	PSEN1	11255	-0.289087	-0.491332	No
ENSOCUG00000016568	HEY1	11871	-0.378379	-0.519456	No
ENSOCUG00000029649	HEY2	12219	-0.42965	-0.531694	No
ENSOCUG00000022941	DTX3L	13078	-0.524465	-0.570988	No
novel.3316	-	13210	-0.539683	-0.569266	No
novel.1891	-	13460	-0.580967	-0.573466	No
novel.3064	-	13782	-0.640504	-0.580704	No
ENSOCUG00000004627	APH1B	13937	-0.668462	-0.578108	No
ENSOCUG00000013285	KAT2A	13994	-0.678875	-0.569843	No
ENSOCUG00000009037	APH1A	14310	-0.74218	-0.575035	No
ENSOCUG00000010820	MAML2	14497	-0.776234	-0.572423	No
ENSOCUG00000021960	ATXN1L	14737	-0.827932	-0.571914	No
ENSOCUG00000010702	NUMB	15493	-0.987734	-0.597651	No
ENSOCUG00000009363	HES1	16406	-1.26877	-0.627468	Yes
ENSOCUG00000014503	NCSTN	16610	-1.34395	-0.616272	Yes
ENSOCUG00000006978	DVL2	16677	-1.37657	-0.596847	Yes
ENSOCUG00000000565	DTX2	16704	-1.39074	-0.574941	Yes
ENSOCUG00000013449	RBPJ	17133	-1.63198	-0.57152	Yes
ENSOCUG00000016445	-	17288	-1.7364	-0.550984	Yes
ENSOCUG00000036386	DVL3	17298	-1.74954	-0.522097	Yes
novel.3622	-	17396	-1.83408	-0.496723	Yes
novel.1310	-	17474	-1.90373	-0.469059	Yes
ENSOCUG00000002884	JAG1	17487	-1.92007	-0.437475	Yes
novel.4940	-	17488	-1.92133	-0.405197	Yes
ENSOCUG00000016565	NOTCH2	17498	-1.93449	-0.373203	Yes
novel.2359	-	17573	-2.02791	-0.343284	Yes
ENSOCUG00000009376	MAML3	17604	-2.08803	-0.309888	Yes
novel.4938	-	17641	-2.1527	-0.275742	Yes
novel.3102	-	17795	-2.61587	-0.240375	Yes
novel.3156	-	17802	-2.65721	-0.196071	Yes
novel.4997	-	17819	-2.77176	-0.150404	Yes
novel.4939	-	17844	-3.02345	-0.100956	Yes
novel.4358	-	17845	-3.0385	-0.0499108	Yes
ENSOCUG00000000560	HEYL	17851	-3.08109	0.00156988	Yes

## Sheet: Table S9
Supplementary Table S9 The core genes identified in Hippo signaling pathway by GSEA
Gene ID	Gene symbol	Rank in gene list	Rank metric score	Running ES	Core enrichment
ENSOCUG00000005279	TGFB2	64	3.05977	0.0196421	No
ENSOCUG00000010534	DLG2	452	2.26973	0.0150596	No
ENSOCUG00000000734	YWHAZ	644	2.06456	0.0199746	No
ENSOCUG00000013890	BIRC2	1027	1.73988	0.0116476	No
ENSOCUG00000029576	CTNNA2	1119	1.68242	0.0192996	No
ENSOCUG00000001726	WNT11	1172	1.64529	0.0288694	No
ENSOCUG00000011415	TGFB3	1740	1.33794	0.00705193	No
ENSOCUG00000025264	FZD3	1813	1.30698	0.0129226	No
ENSOCUG00000002835	CCN2	1859	1.29021	0.0201889	No
novel.3635	-	1970	1.24535	0.0234476	No
ENSOCUG00000036747	-	2050	1.21562	0.0282292	No
novel.3315	-	2249	1.145	0.0257611	No
ENSOCUG00000006861	PPP2R2B	2456	1.07573	0.0223153	No
novel.3954	-	2525	1.05407	0.0264897	No
ENSOCUG00000010313	DLG1	2558	1.04536	0.0326287	No
ENSOCUG00000011827	RASSF6	2863	0.962733	0.0227959	No
ENSOCUG00000007744	CTNNA1	2889	0.956441	0.028654	No
novel.4831	-	2939	0.943159	0.0330573	No
ENSOCUG00000014563	PRKCI	3127	0.893936	0.0293019	No
ENSOCUG00000009275	PPP1CC	3200	0.873941	0.0318817	No
ENSOCUG00000016173	WNT2	3336	0.850042	0.030726	No
ENSOCUG00000008142	TCF7L2	3447	0.829145	0.0308218	No
ENSOCUG00000010443	ACTG1	3475	0.822695	0.0355507	No
novel.4985	-	3564	0.805161	0.0367053	No
ENSOCUG00000034728	-	3609	0.798173	0.0402888	No
ENSOCUG00000015389	TEAD4	3668	0.788557	0.0430096	No
ENSOCUG00000017920	SMAD1	3857	0.747854	0.0380875	No
ENSOCUG00000001023	PPP1CB	4088	0.694762	0.0303927	No
ENSOCUG00000016286	AREG	4216	0.669085	0.0283132	No
ENSOCUG00000024967	ID1	4625	0.587262	0.0097603	No
novel.4651	-	4814	0.553889	0.00336424	No
novel.4650	-	5653	0.467332	-0.0403568	No
ENSOCUG00000032861	-	5766	0.447713	-0.0432725	No
ENSOCUG00000024190	-	5830	0.439543	-0.0434862	No
ENSOCUG00000005230	-	6142	0.387211	-0.0580874	No
ENSOCUG00000012009	MPP5	6254	0.370347	-0.0615347	No
ENSOCUG00000008521	YWHAG	6354	0.357292	-0.0644041	No
novel.5158	-	6455	0.339786	-0.0674631	No
novel.4986	-	6560	0.325263	-0.070858	No
ENSOCUG00000010109	BIRC3	6618	0.316024	-0.0716719	No
ENSOCUG00000027916	FZD5	6755	0.296034	-0.0770941	No
ENSOCUG00000004881	AMOT	6983	0.263553	-0.0878966	No
ENSOCUG00000011290	SMAD2	7211	0.233302	-0.0989289	No
ENSOCUG00000007090	YWHAH	7221	0.231792	-0.0976752	No
ENSOCUG00000013987	FGF1	7748	0.160553	-0.126127	No
novel.5068	-	7978	0.131755	-0.138044	No
ENSOCUG00000007739	FBXW11	8354	0.0811452	-0.158582	No
ENSOCUG00000015048	BMPR1B	8375	0.0776905	-0.15912	No
ENSOCUG00000009180	FZD6	8385	0.0764055	-0.159047	No
ENSOCUG00000001806	MOB1B	8658	0.0444357	-0.174053	No
ENSOCUG00000005191	WNT8A	8826	0.0236145	-0.183294	No
ENSOCUG00000008749	TCF7L1	8848	0.0205403	-0.184322	No
ENSOCUG00000026956	GDF7	9191	-0.0191977	-0.203469	No
novel.3203	-	9372	-0.03829	-0.213332	No
ENSOCUG00000013686	WNT5B	9393	-0.0420954	-0.214141	No
ENSOCUG00000001468	CTNNB1	9406	-0.0438275	-0.214484	No
ENSOCUG00000013432	WNT7A	9412	-0.0447345	-0.214426	No
novel.1429	-	9447	-0.0513829	-0.215954	No
novel.3091	-	9461	-0.0532349	-0.216283	No
ENSOCUG00000027936	PPP1CA	9492	-0.0570591	-0.217541	No
novel.2295	-	9580	-0.0662088	-0.221946	No
ENSOCUG00000017573	CCND3	9785	-0.0920211	-0.232755	No
ENSOCUG00000027088	PPP2R2A	9829	-0.0992947	-0.234426	No
ENSOCUG00000008227	MOB1A	9836	-0.0998986	-0.234005	No
ENSOCUG00000014607	YWHAE	9873	-0.104638	-0.235241	No
novel.4615	-	9934	-0.11073	-0.237784	No
ENSOCUG00000003929	SMAD4	10224	-0.152625	-0.252927	No
novel.1324	-	10233	-0.153556	-0.252211	No
novel.3202	-	10478	-0.185478	-0.264566	No
novel.2154	-	10597	-0.201024	-0.269695	No
ENSOCUG00000000986	WNT8B	10670	-0.209328	-0.272166	No
novel.4644	-	10683	-0.210207	-0.271245	No
ENSOCUG00000017149	DLG3	10818	-0.228536	-0.277067	No
novel.3471	-	10987	-0.250688	-0.284639	No
ENSOCUG00000015949	CRB1	11074	-0.265203	-0.287475	No
ENSOCUG00000017714	SAV1	11381	-0.306961	-0.302405	No
ENSOCUG00000028054	-	11408	-0.310991	-0.301508	No
ENSOCUG00000003431	BMP6	11492	-0.32323	-0.303734	No
ENSOCUG00000025910	-	11589	-0.338581	-0.306576	No
novel.3165	-	11722	-0.357729	-0.311304	No
ENSOCUG00000015353	BTRC	11747	-0.360913	-0.309915	No
ENSOCUG00000008805	CDH1	11773	-0.364607	-0.308554	No
ENSOCUG00000009580	WNT10B	11971	-0.392724	-0.316683	No
ENSOCUG00000003581	WWC1	12061	-0.405556	-0.318622	No
novel.1382	-	12184	-0.423926	-0.322282	No
ENSOCUG00000015589	-	12202	-0.427335	-0.319994	No
novel.1373	-	12241	-0.432627	-0.31885	No
ENSOCUG00000007955	TEAD1	12297	-0.440868	-0.318602	No
ENSOCUG00000015961	-	12396	-0.455915	-0.320665	No
ENSOCUG00000025460	-	12515	-0.477043	-0.323697	No
ENSOCUG00000015766	PATJ	12672	-0.487935	-0.328789	No
novel.3470	-	12689	-0.490602	-0.325963	No
novel.5318	-	12803	-0.49871	-0.328548	No
ENSOCUG00000012254	-	12828	-0.502407	-0.326083	No
ENSOCUG00000015963	TGFBR2	13100	-0.527279	-0.337364	No
ENSOCUG00000016925	BMPR1A	13227	-0.542159	-0.340352	No
ENSOCUG00000013750	WWTR1	13228	-0.542256	-0.336231	No
ENSOCUG00000026066	WNT1	13344	-0.560813	-0.338456	No
ENSOCUG00000009025	PARD6A	13362	-0.564574	-0.335125	No
novel.3878	-	13363	-0.565033	-0.330831	No
novel.3270	-	13536	-0.597209	-0.335995	No
ENSOCUG00000014932	GSK3B	13590	-0.605191	-0.334386	No
ENSOCUG00000021211	WNT9B	13684	-0.622592	-0.334901	No
novel.3783	-	13758	-0.63643	-0.334182	No
ENSOCUG00000011457	FZD7	13854	-0.654398	-0.334568	No
ENSOCUG00000014289	MYC	14261	-0.733113	-0.3519	No
ENSOCUG00000023797	-	14294	-0.73965	-0.348084	No
ENSOCUG00000014744	WNT16	14635	-0.800752	-0.361179	No
novel.5016	-	14661	-0.808011	-0.356449	No
novel.2116	-	14695	-0.816152	-0.352108	No
ENSOCUG00000000638	GLI2	14850	-0.84317	-0.354388	No
ENSOCUG00000004545	STK3	15099	-0.894234	-0.361582	Yes
ENSOCUG00000016292	TGFBR1	15170	-0.910413	-0.358612	Yes
novel.3497	-	15205	-0.918841	-0.353547	Yes
novel.4680	-	15252	-0.930487	-0.349071	Yes
ENSOCUG00000006445	FZD4	15308	-0.945309	-0.34499	Yes
ENSOCUG00000004072	TEAD3	15348	-0.957721	-0.339912	Yes
novel.2143	-	15574	-1.00793	-0.344945	Yes
novel.1280	-	15688	-1.04176	-0.343402	Yes
ENSOCUG00000002004	-	15744	-1.0557	-0.338482	Yes
ENSOCUG00000003249	FZD1	15833	-1.07949	-0.335243	Yes
ENSOCUG00000001058	-	15850	-1.08322	-0.327914	Yes
ENSOCUG00000009442	LATS2	16287	-1.22756	-0.34318	Yes
ENSOCUG00000024007	WNT6	16456	-1.2855	-0.342888	Yes
ENSOCUG00000006978	DVL2	16677	-1.37657	-0.344838	Yes
ENSOCUG00000011097	BMP4	16726	-1.40217	-0.33689	Yes
ENSOCUG00000022473	-	16739	-1.40795	-0.326867	Yes
ENSOCUG00000001984	LIMD1	16788	-1.43392	-0.318678	Yes
novel.2520	-	16848	-1.46074	-0.310905	Yes
ENSOCUG00000012115	AXIN2	16858	-1.46557	-0.300275	Yes
ENSOCUG00000025772	DLG4	17105	-1.61192	-0.301903	Yes
ENSOCUG00000024309	SMAD7	17116	-1.61848	-0.290168	Yes
ENSOCUG00000014805	WNT3	17119	-1.62086	-0.277963	Yes
novel.2294	-	17146	-1.63624	-0.266995	Yes
ENSOCUG00000029601	SMAD3	17230	-1.70016	-0.258757	Yes
ENSOCUG00000015126	FRMD6	17276	-1.73021	-0.248147	Yes
ENSOCUG00000036386	DVL3	17298	-1.74954	-0.236036	Yes
ENSOCUG00000004626	TP53BP2	17347	-1.79121	-0.225132	Yes
ENSOCUG00000000266	WNT2B	17373	-1.81432	-0.212754	Yes
ENSOCUG00000015935	TCF7	17384	-1.82295	-0.199465	Yes
ENSOCUG00000011674	BMP2	17399	-1.83527	-0.186308	Yes
ENSOCUG00000025834	YAP1	17433	-1.86245	-0.174016	Yes
novel.3151	-	17442	-1.86836	-0.160268	Yes
ENSOCUG00000007677	-	17504	-1.93648	-0.148993	Yes
ENSOCUG00000014730	FZD2	17591	-2.06477	-0.138154	Yes
novel.940	-	17651	-2.19416	-0.124808	Yes
ENSOCUG00000001971	BMPR2	17693	-2.27607	-0.109824	Yes
ENSOCUG00000000380	WNT5A	17719	-2.35143	-0.0933644	Yes
novel.3166	-	17740	-2.41373	-0.0761497	Yes
ENSOCUG00000010436	LEF1	17771	-2.51219	-0.0587508	Yes
ENSOCUG00000002180	DLG5	17806	-2.68069	-0.0402971	Yes
novel.612	-	17816	-2.7574	-0.0198502	Yes
ENSOCUG00000016033	WNT10A	17849	-3.07231	0.00169236	Yes
